# Supplementary material for: Optimizing Sunscreen Safety: The Impact of TiO2 Particle Size on Toxicity and Biocompatibility
Source: Nanomaterials (Basel). 2025 Jun 19;15(12):951. doi: 10.3390/nano15120951 (PMC12196315; doi:10.3390/nano15120951)
Supplement: Supplementary file 1 [file nanomaterials-15-00951-s001.zip]

Archive with 1 entries (1 files):
- nanomaterials-3634876-supplementary.pdf
